# Supplementary material for: Associations of Cord Blood Lipids with Childhood Adiposity at the Age of Three Years: A Prospective Birth Cohort Study
Source: Metabolites. 2022 Jun 6;12(6):522. doi: 10.3390/metabo12060522 (PMC9231066; doi:10.3390/metabo12060522)
Supplement: Supplementary file 1 [file metabolites-12-00522-s001.zip]

Archive with 1 entries (1 files):
- metabolites-1738209-supplementary.pdf
